# Supplementary material for: Evaluations of candidate markers of dihydroartemisinin-piperaquine resistance in Plasmodium falciparum isolates from the China–Myanmar, Thailand–Myanmar, and Thailand–Cambodia borders
Source: Parasit Vectors. 2022 Apr 12;15:130. doi: 10.1186/s13071-022-05239-1 (PMC9004172; doi:10.1186/s13071-022-05239-1)
Supplement: Supplementary file 4 — Additional file 4: Table S3. Detailed information of PfCRT mutations, plasmepsin 2/3 amplifications, and K13 mutations of 173 P. falciparum which were collected from different border regions. [file 13071_2022_5239_MOESM4_ESM.xlsx]

## Sheet: Sheet1
Sample ID	Year	Location	Border Region	CRT Mutation related to CQ resistance						CRT Mutation related to PPQ resistance								plasmepsin 2/3 CNVs		K13 Mutation
				C72S	M74I	N75E/D	K76T	A220S	I356L	T93S	H97L	C101F	F145I	I218F	M343L	C350R	G353V	PM2	PM3
CM07-1	2007	Lazan	China-Myanmar	C	I	E	T	S	L	T	H	C	F	I	M	C	G	1.1094	1.18362	wt
CM07-2	2007	Lazan	China-Myanmar	C	I	E	T	S	L	T	H	C	F	I	M	C	G	0.812349	0.699035	wt
CM07-3	2007	Lazan	China-Myanmar	C	I	E	T	S	L	T	H	C	F	I	M	C	G	1.269	0.607995	wt
CM07-4	2007	Lazan	China-Myanmar	C	I	E	T	S	L	T	H	C	F	I	M	C	G	1.32697	0.525278	F446I
CM07-5	2007	Lazan	China-Myanmar	C	I	E	T	S	L	T	H	C	F	I	M	C	G	0.823435	0.917819	F446I
CM07-6	2007	Lazan	China-Myanmar	C	I	E	T	S	L	T	H	C	F	I	M	C	G	1.45592	1.04802	wt
CM07-7	2007	Lazan	China-Myanmar	C	I	E	T	S	L	T	H	C	F	I	M	C	G	1.18951	0.68794	L492S
CM07-9	2007	Lazan	China-Myanmar	C	I	E	T	S	L	T	H	C	F	I	M	C	G	1.13228	0.873992	wt
CM07-16	2007	Lazan	China-Myanmar	C	I	E	T	S	L	T	H	C	F	I	M	C	G	1.22492	1.13975	wt
CM07-18	2007	Lazan	China-Myanmar	C	I	E	T	A	I	T	H	C	F	I	M	C	G	1.1687	0.877221	wt
CM07-22	2007	Lazan	China-Myanmar	C	I	E	T	S	L	T	H	C	F	I	M	C	G	0.869005	1.07327	wt
CM07-23	2007	Lazan	China-Myanmar	C	I	E	T	S	L	T	H	C	F	I	M	C	G	0.942688	0.880403	F446I
CM07-24	2007	Lazan	China-Myanmar	C	I	E	T	S	L	T	H	C	F	I	M	C	G	0.770531	0.737282	wt
CM07-25	2007	Lazan	China-Myanmar	C	I	E	T	S	L	T	H	C	F	I	M	C	G	0.736193	0.884683	wt
CM07-26	2007	Lazan	China-Myanmar	C	I	E	T	S	L	T	H	C	F	I	M	C	G	1.10842	0.870387	F446I
CM07-27	2007	Lazan	China-Myanmar	C	I	E	T	S	L	T	H	C	F	I	M	C	G	0.824178	0.770483	wt
CM07-28	2007	Lazan	China-Myanmar	C	I	E	T	S	L	T	H	C	F	I	M	C	G	0.804156	0.935222	wt
CM07-29	2007	Lazan	China-Myanmar	C	I	E	T	S	L	T	H	C	F	I	M	C	G	0.974639	0.590303	P441L
CM07-34	2007	Lazan	China-Myanmar	C	I	E	T	S	L	T	H	C	F	I	M	C	G	0.687823	0.564527	P574L
CM07-35	2007	Lazan	China-Myanmar	C	I	E	T	S	L	T	H	C	F	I	M	C	G	0.778212	0.902516	wt
CM07-37	2007	Lazan	China-Myanmar	C	I	E	T	S	L	T	H	C	F	I	M	C	G	0.983393	0.888642	wt
CM07-39	2007	Lazan	China-Myanmar	C	I	E	T	S	L	T	H	C	F	I	M	C	G	0.720442	0.927703	wt
CM07-40	2007	Lazan	China-Myanmar	C	M	N	K	A	L	T	H	C	F	I	M	C	G	1.30598	0.622861	wt
CM07-49	2007	Lazan	China-Myanmar	C	I	E	T	S	L	T	H	C	F	I	M	C	G	0.585893	0.479043	wt
CM07-50	2007	Lazan	China-Myanmar	C	I	E	T	S	L	T	H	C	F	I	M	C	G	1.35066	0.89188	F446I
CM07-51	2007	Lazan	China-Myanmar	C	I	E	T	S	L	T	H	C	F	I	M	C	G	0.925317	1.00151	wt
CM07-53	2007	Lazan	China-Myanmar	C	I	E	T	S	L	T	H	C	F	I	M	C	G	0.817104	1.05416	wt
CM07-54	2007	Lazan	China-Myanmar	C	I	E	T	S	L	T	H	C	F	I	M	C	G	0.968435	1.11089	wt
CM07-55	2007	Lazan	China-Myanmar	C	I	E	T	S	L	T	H	C	F	I	M	C	G	0.887099	0.705728	wt
CM07-56	2007	Lazan	China-Myanmar	C	I	E	T	S	L	T	H	C	F	I	M	C	G	1.15957	1.01302	wt
CM07-57	2007	Lazan	China-Myanmar	C	I	E	T	S	L	T	H	C	F	I	M	C	G	0.462047	0.349236	wt
CM07-58	2007	Lazan	China-Myanmar	C	I	E	T	S	L	T	H	C	F	I	M	C	G	1.12272	0.539278	F446I
CM07-59	2007	Lazan	China-Myanmar	C	I	E	T	S	L	T	H	C	F	I	M	C	G	1.17609	0.925131	wt
CM07(LZ)-22	2007	Lazan	China-Myanmar	C	I	E	T	S	L	T	H	C	F	I	M	C	G	1.29684	0.632559	wt
CM07(LZ)-23	2007	Lazan	China-Myanmar	C	I	E	T	S	L	T	H	C	F	I	M	C	G	0.791326	0.842081	wt
CM07(LZ)-25	2007	Lazan	China-Myanmar	C	I	E	T	S	I	T	H	C	F	I	M	C	G	0.596552	0.343497	wt
CM07(LZ)-26	2007	Lazan	China-Myanmar	C	I	E	T	A	I	T	H	C	F	I	M	C	G	0.917643	1.01465	wt
CM07(LZ)-27	2007	Lazan	China-Myanmar	C	I	E	T	S	L	T	H	C	F	I	M	C	G	0.774473	1.10657	wt
CM08-4	2008	Lazan	China-Myanmar	C	I	E	T	S	L	T	H	C	F	I	M	C	G	0.72048	0.635052	wt
CM08-5	2008	Lazan	China-Myanmar	C	I	E	T	S	L	T	H	C	F	I	M	C	G	0.812864	0.852651	wt
CM08-16	2008	Lazan	China-Myanmar	C	I	E	T	S	L	T	H	C	F	I	M	C	G	0.666081	0.784673	wt
CM08-19	2008	Lazan	China-Myanmar	C	M	N	K	S	I	T	H	C	F	I	M	C	G	1.4047	0.937829	wt
CM08-27	2008	Lazan	China-Myanmar	C	I	E	T	A	I	T	H	C	F	I	M	C	G	1.0023	0.889226	R539T
CM08-32	2008	Lazan	China-Myanmar	C	I	E	T	S	L	T	H	C	F	I	M	C	G	1.09471	0.78163	F446I
CM08-35	2008	Lazan	China-Myanmar	C	I	E	T	S	L	T	H	C	F	I	M	C	G	0.983159	0.815324	wt
CM08-39	2008	Lazan	China-Myanmar	C	I	E	T	S	L	T	H	C	F	I	M	C	G	1.3237	1.03657	P443S
CM08-55	2008	Lazan	China-Myanmar	C	I	E	T	S	L	T	H	C	F	I	M	C	G	1.49788	0.800714	wt
CM08-64	2008	Lazan	China-Myanmar	C	I	E	T	S	L	T	H	C	F	I	M	C	G	0.724594	0.700221	F446I
CM08-69	2008	Lazan	China-Myanmar	C	I	E	T	S	L	T	H	C	F	I	M	C	G	1.38293	1.08514	wt
CM08-71	2008	Lazan	China-Myanmar	C	I	E	T	S	L	T	H	C	F	I	M	C	G	1.10425	0.793067	F446I
CM9P-1	2009	Lazan	China-Myanmar	C	I	E	T	S	L	T	H	C	F	I	M	C	G	0.738013	0.791275	E556D
CM9P-2	2009	Lazan	China-Myanmar	C	I	E	T	S	L	T	H	C	F	I	M	C	G	1.07062	0.678292	F446I
CM9P-3	2009	Lazan	China-Myanmar	C	I	E	T	S	L	T	H	C	F	I	M	C	G	0.755517	0.357228	F446I
CM9P-6	2009	Lazan	China-Myanmar	C	I	E	T	S	L	T	H	C	F	I	M	C	G	0.800703	0.877749	wt
CM9P-8	2009	Lazan	China-Myanmar	C	I	E	T	S	L	T	H	C	F	I	M	C	G	0.776867	0.727198	F446I
CM9P-11	2009	Lazan	China-Myanmar	C	I	E	T	S	L	T	H	C	F	I	M	C	G	0.963939	0.832135	F446I
CM9P-13	2009	Lazan	China-Myanmar	C	I	E	T	S	L	T	H	C	F	I	M	C	G	1.13446	0.895297	Y519K
CM9P-14	2009	Lazan	China-Myanmar	C	I	E	T	S	L	T	H	C	F	I	M	C	G	0.923861	0.808443	wt
CM9P-15	2009	Lazan	China-Myanmar	C	I	E	T	S	L	T	H	C	F	I	M	C	G	0.997512	0.926695	C580Y
CM9P-16	2009	Lazan	China-Myanmar	C	I	E	T	S	L	T	H	C	F	I	M	C	G	1.02565	0.76669	wt
CM9P-18	2009	Lazan	China-Myanmar	C	I	E	T	S	L	T	H	C	F	I	M	C	G	0.894689	0.637361	wt
CM9P-19	2009	Lazan	China-Myanmar	C	I	E	T	S	L	T	H	C	F	I	M	C	G	1.02254	0.468746	wt
CM9P-20	2009	Lazan	China-Myanmar	C	I	E	T	S	L	T	H	C	F	I	M	C	G	1.057	1.0686	wt
CM9N-2	2009	Lazan	China-Myanmar	C	I	E	T	S	L	T	H	C	F	I	M	C	G	1.04799	0.475094	F446I
CM9N-4	2009	Lazan	China-Myanmar	C	I	E	T	S	L	T	H	C	F	I	M	C	G	0.974619	0.572064	wt
CM9N-5	2009	Lazan	China-Myanmar	C	I	E	T	S	L	T	H	C	F	I	M	C	G	1.00192	0.328081	A675V
CM9N-11	2009	Lazan	China-Myanmar	C	I	E	T	S	L	T	H	C	F	I	M	C	G	0.975542	0.861209	wt
CM9N-14	2009	Lazan	China-Myanmar	C	I	E	T	S	L	T	H	C	F	I	M	C	G	0.818258	0.625236	wt
CM9N-22	2009	Lazan	China-Myanmar	C	I	E	T	S	L	T	H	C	F	I	M	C	G	0.980849	0.543815	F495S
CM9N-42	2009	Lazan	China-Myanmar	C	I	E	T	S	L	T	H	C	F	I	M	C	G	1.16181	0.811984	F446I
CM9N-44	2009	Lazan	China-Myanmar	C	I	E	T	S	L	T	H	C	F	I	M	C	G	0.827354	0.898909	wt
CM9N-52	2009	Lazan	China-Myanmar	C	I	E	T	S	L	T	H	C	F	I	M	C	G	1.05846	0.748629	F446I
CM9N-55	2009	Lazan	China-Myanmar	C	I	E	T	S	L	T	H	C	F	I	M	C	G	1.08155	1.00728	F446I
CM9N-56	2009	Lazan	China-Myanmar	C	I	E	T	S	L	T	H	C	F	I	M	C	G	0.837383	0.947966	P441L
CM9A-2	2009	Lazan	China-Myanmar	C	I	E	T	S	L	T	H	C	F	I	M	C	G	0.9667	0.806048	F446I
CM9A-16	2009	Lazan	China-Myanmar	C	I	E	T	S	L	T	H	C	F	I	M	C	G	1.12176	0.639398	wt
CM9A-18	2009	Lazan	China-Myanmar	C	I	E	T	S	L	T	H	C	F	I	M	C	G	1.01508	1.08154	wt
CM9A-23	2009	Lazan	China-Myanmar	C	I	E	T	S	L	T	H	C	F	I	M	C	G	0.980801	0.83469	F446I
CM9A-59	2009	Lazan	China-Myanmar	C	I	E	T	S	L	T	H	C	F	I	M	C	G	0.998865	0.857477	wt
CM9M-1	2009	Lazan	China-Myanmar	C	I	E	T	S	L	T	H	C	F	I	M	C	G	1.17102	0.486724	wt
CM9M-3	2009	Lazan	China-Myanmar	C	I	E	T	S	L	T	H	C	F	I	M	C	G	1.40349	0.875367	wt
CM9M-4	2009	Lazan	China-Myanmar	C	I	E	T	S	L	T	H	C	F	I	M	C	G	0.820639	0.511822	F446I
CM9M-5	2009	Lazan	China-Myanmar	C	I	E	T	S	L	T	H	C	F	I	M	C	G	1.06323	0.412348	F446I
CM9M-7	2009	Lazan	China-Myanmar	C	I	E	T	S	L	T	H	C	F	I	M	C	G	1.01908	0.349758	F446I
CM9M-10	2009	Lazan	China-Myanmar	C	I	E	T	S	L	T	H	C	F	I	M	C	G	0.97074	0.758208	F446I
CM9M-11	2009	Lazan	China-Myanmar	C	I	E	T	S	L	T	H	C	F	I	M	C	G	1.33317	0.683633	F446I
CM9M-12	2009	Lazan	China-Myanmar	C	I	E	T	S	L	T	H	C	F	I	M	C	G	1.15839	0.889695	F446I
CM9M-14	2009	Lazan	China-Myanmar	C	I	E	T	S	L	T	H	C	F	I	M	C	G	1.14673	0.892296	wt
CM9M-16	2009	Lazan	China-Myanmar	C	I	E	T	S	L	T	H	C	F	I	M	C	G	1.17621	0.815416	wt
CM9M-32	2009	Lazan	China-Myanmar	C	I	E	T	S	L	T	H	C	F	I	M	C	G	1.22395	0.657106	wt
CM10N-5	2010	Lazan	China-Myanmar	C	I	E	T	S	L	T	H	C	F	I	M	C	G	1.51397	1.03066	wt
CM10N-6	2010	Lazan	China-Myanmar	C	I	E	T	S	L	T	H	C	F	I	M	C	G	1.40639	0.857108	wt
CM10N-7	2010	Lazan	China-Myanmar	C	I	E	T	S	L	T	H	C	F	I	M	C	G	1.02357	0.834433	wt
CM10N-14	2010	Lazan	China-Myanmar	C	I	E	T	S	L	T	H	C	F	I	M	C	G	1.07628	0.896823	wt
CM10N-16	2010	Lazan	China-Myanmar	C	I	E	T	S	L	T	H	C	F	I	M	C	G	1.4792	0.849049	F446I
CM10N-19	2010	Lazan	China-Myanmar	C	I	E	T	S	L	T	H	C	F	I	M	C	G	1.11014	0.841432	F446I
CM10N-21	2010	Lazan	China-Myanmar	C	I	E	T	S	I	T	H	C	F	I	M	C	G	1.08191	0.618526	F483S
CM10N-53	2010	Lazan	China-Myanmar	C	I	E	T	S	L	T	H	C	F	I	M	C	G	1.0263	0.555629	F446I
CM10N-54	2010	Lazan	China-Myanmar	C	I	E	T	S	L	T	H	C	F	I	M	C	G	1.15558	0.42942	wt
CM10N-72	2010	Lazan	China-Myanmar	C	I	E	T	S	L	T	L	C	F	I	M	C	G	0.943404	0.412591	F446I
CM10N-90	2010	Lazan	China-Myanmar	C	I	E	T	S	L	T	H	C	F	I	M	C	G	1.21917	0.566417	wt
TC-1	2009-2013	Trat	Thailand-Cambodia	C	I	E	T	S	L	T	H	C	F	I	M	C	G	1.5	0.805769	C580Y
TC-2	2009-2013	Trat	Thailand-Cambodia	C	I	E	T	S	L	T	H	C	F	I	M	C	G	0.988611	0.685624	wt
TC-5	2009-2013	Trat	Thailand-Cambodia	C	I	E	T	S	L	T	H	C	F	I	M	C	G	1.10148	0.768817	R539T
TC-6	2009-2013	Trat	Thailand-Cambodia	C	I	E	T	S	L	T	H	C	F	I	M	C	G	1.00638	0.819795	Y493H
TC-7	2009-2013	Trat	Thailand-Cambodia	C	I	E	T	S	L	T	H	C	F	I	M	C	G	0.903807	0.95034	C580Y
TC-8	2009-2013	Trat	Thailand-Cambodia	C	I	D	T	S	I	T	H	C	F	I	M	C	G	1.10947	0.848927	wt
TC-9	2009-2013	Trat	Thailand-Cambodia	C	I	E	T	S	L	T	H	C	F	I	M	C	G	1.93262	1.79032	C580Y
TC-10	2009-2013	Trat	Thailand-Cambodia	C	I	E	T	S	L	T	H	C	F	I	M	C	G	2.69184	2.40711	C580Y
TC-11	2009-2013	Trat	Thailand-Cambodia	C	I	E	T	S	L	T	H	C	F	I	M	C	G	1.21254	0.868425	C580Y
TC-12	2009-2013	Trat	Thailand-Cambodia	C	I	E	T	S	L	T	H	C	F	I	M	C	G	0.912473	0.784495	wt
TC-13	2009-2013	Trat	Thailand-Cambodia	C	I	E	T	S	L	T	H	C	F	I	M	C	G	1.85389	1.56787	C580Y
TC-14	2009-2013	Trat	Thailand-Cambodia	C	I	E	T	S	L	T	H	C	F	I	M	C	G	0.436774	0.341107	C580Y
TC-15	2009-2013	Trat	Thailand-Cambodia	C	I	E	T	S	L	T	H	C	F	I	M	C	G	0.844718	0.699787	R539T
TC-16	2009-2013	Trat	Thailand-Cambodia	C	I	E	T	S	L	T	H	C	F	I	M	C	G	0.986425	0.918821	C580Y
TC-17	2009-2013	Trat	Thailand-Cambodia	C	I	E	T	S	L	T	H	C	F	I	M	C	G	0.862882	0.786148	C580Y
TC-18	2009-2013	Trat	Thailand-Cambodia	C	I	E	T	S	L	T	H	C	F	I	M	C	G	0.93281	0.636704	C580Y
TC-19	2009-2013	Trat	Thailand-Cambodia	C	I	E	T	S	L	T	H	C	F	I	M	C	G	0.838305	0.848718	C580Y
TC-20	2009-2013	Trat	Thailand-Cambodia	C	I	E	T	S	L	T	H	C	F	I	M	C	G	0.973097	0.824525	C580Y
TC-21	2009-2013	Trat	Thailand-Cambodia	C	I	E	T	S	L	T	H	C	F	I	M	C	G	0.897062	0.840553	C580Y
TC-22	2009-2013	Srisaket	Thailand-Cambodia	C	I	E	T	S	L	T	H	C	F	I	M	C	G	0.874574	0.693	C580Y
TC-23	2009-2013	Srisaket	Thailand-Cambodia	C	I	E	T	S	L	T	H	C	F	I	M	C	G	1.02177	0.775108	wt
TC-24	2009-2013	Srisaket	Thailand-Cambodia	C	I	E	T	S	L	T	H	C	F	I	M	C	G	0.991612	0.853166	wt
TC-25	2009-2013	Srisaket	Thailand-Cambodia	C	I	D	T	S	I	T	H	C	F	I	M	C	G	0.761787	0.620466	wt
TC-26	2009-2013	Srisaket	Thailand-Cambodia	C	I	E	T	S	L	T	H	C	F	I	M	C	G	0.787915	0.743177	Y493H
TC-27	2009-2013	Srisaket	Thailand-Cambodia	C	I	E	T	S	L	T	H	C	F	I	M	C	G	0.866626	0.757859	C580Y
TC-28	2009-2013	Srisaket	Thailand-Cambodia	C	I	E	T	S	L	T	L	C	F	I	M	C	G	0.871288	0.680893	C580Y
TC-29	2009-2013	Srisaket	Thailand-Cambodia	C	I	E	T	S	L	T	H	C	F	I	M	C	G	0.948346	0.768688	C580Y
TC-30	2009-2013	Srisaket	Thailand-Cambodia	C	I	E	T	S	L	T	H	C	F	I	M	C	G	0.779505	0.746582	C580Y
TM-48	2012-2014	Ranong	Thailand-Myanmar	C	I	E	T	S	L	T	H	C	F	I	M	C	G	0.99598	0.788672	C580Y
TM-49	2012-2014	Ranong	Thailand-Myanmar	C	I	E	T	S	L	T	H	C	F	I	M	C	G	0.988407	0.726908	C580Y
TM-50	2012-2014	Ranong	Thailand-Myanmar	C	I	E	T	S	L	T	H	C	F	I	M	C	G	0.942248	0.713321	C580Y
TM-51	2012-2014	Kanchanaburi	Thailand-Myanmar	C	I	E	T	S	L	T	H	C	F	I	M	C	G	0.779475	0.587677	C580Y
TM-52	2012-2014	Kanchanaburi	Thailand-Myanmar	C	I	E	T	S	L	T	H	C	F	I	M	C	G	0.733209	0.61882	wt
TM-53	2012-2014	Kanchanaburi	Thailand-Myanmar	C	I	E	T	S	L	T	H	C	F	I	M	C	G	0.789293	0.6563	G538V
TM-54	2012-2014	Kanchanaburi	Thailand-Myanmar	C	I	E	T	S	L	T	H	C	F	I	M	C	G	0.782631	0.607344	C580Y
TM-55	2012-2014	Kanchanaburi	Thailand-Myanmar	C	I	E	T	S	L	T	H	C	F	I	M	C	G	0.899451	0.935593	wt
TM-56	2012-2014	Kanchanaburi	Thailand-Myanmar	C	I	E	T	S	L	T	H	C	F	I	M	C	G	0.895939	0.637201	wt
TM-57	2012-2014	Kanchanaburi	Thailand-Myanmar	C	I	E	T	S	I	T	H	C	F	I	M	C	G	1.01222	0.642688	wt
TM-58	2012-2014	Kanchanaburi	Thailand-Myanmar	C	I	E	T	S	L	T	H	C	F	I	M	C	G	1.02167	0.637076	C580Y
TM-59	2012-2014	Kanchanaburi	Thailand-Myanmar	C	I	E	T	S	L	T	H	C	F	I	M	C	G	1.01168	0.616262	R561H
TM-60	2012-2014	Kanchanaburi	Thailand-Myanmar	C	I	E	T	S	L	T	H	C	F	I	M	C	G	0.830419	0.727743	P574L
TM-61	2012-2014	Kanchanaburi	Thailand-Myanmar	C	I	E	T	S	L	T	H	C	F	I	M	C	G	0.838598	0.716124	C580Y
TM-62	2012-2014	Kanchanaburi	Thailand-Myanmar	C	I	E	T	S	L	T	H	C	F	I	M	C	G	0.923441	0.991311	wt
TM-63	2012-2014	Kanchanaburi	Thailand-Myanmar	C	I	E	T	S	L	T	H	C	F	I	M	C	G	0.805705	0.624746	wt
TM-64	2012-2014	Kanchanaburi	Thailand-Myanmar	C	I	E	T	S	L	T	H	C	F	I	M	C	G	0.71722	0.601213	G538V
TM-65	2012-2014	Kanchanaburi	Thailand-Myanmar	C	I	E	T	S	L	T	H	C	F	I	M	C	G	0.90202	0.767275	A675V
TM-66	2012-2014	Kanchanaburi	Thailand-Myanmar	C	I	E	T	S	L	T	H	C	F	I	M	C	G	0.624452	0.43359	wt
TM-67	2012-2014	Kanchanaburi	Thailand-Myanmar	C	I	E	T	S	L	T	H	C	F	F	M	C	G	1.8698	1.45992	C580Y
TM-68	2012-2014	Kanchanaburi	Thailand-Myanmar	C	I	E	T	S	L	T	H	C	F	I	M	C	G	0.468577	0.486716	C580Y
TM-69	2012-2014	Kanchanaburi	Thailand-Myanmar	C	I	E	T	S	L	T	H	C	F	I	M	C	G	0.90714	0.830182	wt
TM-70	2012-2014	Kanchanaburi	Thailand-Myanmar	C	I	E	T	S	L	T	H	C	F	I	M	C	G	0.897433	0.788245	G538V
TM-71	2012-2014	Kanchanaburi	Thailand-Myanmar	C	I	E	T	S	L	T	H	C	F	I	M	C	G	0.932404	0.811579	wt
TM-72	2012-2014	Kanchanaburi	Thailand-Myanmar	C	I	E	T	S	L	T	H	C	F	I	M	C	G	1.11284	0.823996	C580Y
TM-73	2012-2014	Kanchanaburi	Thailand-Myanmar	C	I	E	T	S	L	T	H	C	F	I	M	C	G	1.21823	0.836017	wt
TM-74	2012-2014	Kanchanaburi	Thailand-Myanmar	C	I	E	T	S	L	T	H	C	F	I	M	C	G	0.86559	0.753256	P574L
TM-75	2012-2014	Kanchanaburi	Thailand-Myanmar	C	I	E	T	S	L	T	H	C	F	I	M	C	G	0.728134	0.669997	C580Y
TM-76	2012-2014	Kanchanaburi	Thailand-Myanmar	C	I	E	T	S	L	T	H	C	F	I	M	C	G	0.785242	0.622606	C580Y
TM-77	2012-2014	Kanchanaburi	Thailand-Myanmar	C	I	E	T	S	L	T	L	C	F	I	M	C	G	0.715926	0.341708	C580Y
TM-78	2012-2014	Kanchanaburi	Thailand-Myanmar	C	I	E	T	S	L	T	H	C	F	I	M	C	G	1.49333	1.20823	C580Y
TM-79	2012-2014	Kanchanaburi	Thailand-Myanmar	C	I	E	T	S	L	T	L	C	F	I	M	C	G	0.843444	0.68989	wt
TM-80	2012-2014	Kanchanaburi	Thailand-Myanmar	C	I	E	T	S	L	T	H	C	F	I	M	C	G	0.630102	0.588724	A675V
TM-81	2012-2014	Kanchanaburi	Thailand-Myanmar	C	I	E	T	S	L	T	H	C	F	I	M	C	G	0.880039	0.73461	C580Y
TM-82	2012-2014	Kanchanaburi	Thailand-Myanmar	C	I	E	T	S	L	T	H	C	F	I	M	C	G	1.3824	0.77376	wt
TM-83	2012-2014	Kanchanaburi	Thailand-Myanmar	C	I	E	T	S	L	T	H	C	F	I	M	C	G	0.849972	0.662356	C580Y
TM-84	2012-2014	Kanchanaburi	Thailand-Myanmar	C	I	E	T	S	L	T	H	C	F	I	M	C	G	0.801244	0.639546	wt
TM-85	2012-2014	Kanchanaburi	Thailand-Myanmar	C	I	E	T	S	L	T	H	C	F	I	M	C	G	1.01264	0.659926	C580Y
TM-86	2012-2014	Kanchanaburi	Thailand-Myanmar	C	I	E	T	S	L	T	L	C	F	I	M	C	G	0.714779	0.504205	C580Y
TM-87	2012-2014	Kanchanaburi	Thailand-Myanmar	C	I	E	T	S	L	T	H	C	F	I	M	C	G	0.390919	0.4446	wt
TM-88	2012-2014	Kanchanaburi	Thailand-Myanmar	C	I	E	T	S	L	T	H	C	F	I	M	C	G	0.648221	0.302655	C580Y
TM-89	2012-2014	Kanchanaburi	Thailand-Myanmar	C	I	E	T	S	L	T	H	C	F	I	M	C	G	0.878111	0.794543	R539T
TM-91	2012-2014	Kanchanaburi	Thailand-Myanmar	C	I	E	T	S	L	T	H	C	F	I	M	C	G	0.505606	0.517755	P574L
TM-92	2012-2014	Kanchanaburi	Thailand-Myanmar	C	I	E	T	S	L	T	H	C	F	I	M	C	G	0.604345	0.799282	P574L
