# Supplementary material for: Evaluations of candidate markers of dihydroartemisinin-piperaquine resistance in Plasmodium falciparum isolates from the China–Myanmar, Thailand–Myanmar, and Thailand–Cambodia borders
Source: Parasit Vectors. 2022 Apr 12;15:130. doi: 10.1186/s13071-022-05239-1 (PMC9004172; doi:10.1186/s13071-022-05239-1)
Supplement: Supplementary file 5 — Additional file 5: Table S4. SNPs of pfcrt and pfkelch13 were used for building a haplotype network of 173 P. falciparum collected from different border regions. [file 13071_2022_5239_MOESM5_ESM.xlsx]

## Sheet: Sheet1
Sample ID	CRT Mutation related to CQ resistance						CRT Mutation related to PPQ resistance								K13 Mutation related to ART resistance
	C72S	M74I	N75E/D	K76T	A220S	I356L	T93S	H97L	C101F	F145I	I218F	M343L	C350R	G353V	P441L	P443S	F446I	F483S	L492S	Y493H	F495S	Y519K	G538V	R539T	E556D	R561H	P574L	C580Y	A675V
CM07-1	TGT	ATT	GAA	ACA	TCC	CTA	ACA	CAC	TGT	TTC	ATT	ATG	TGT	GGU	CCA	CCA	TTT	TTT	TTA	TAC	TTT	TAT	GGT	AGA	GAA	CGT	CCT	TGT	GCT
CM07-2	TGT	ATT	GAA	ACA	TCC	CTA	ACA	CAC	TGT	TTC	ATT	ATG	TGT	GGU	CCA	CCA	TTT	TTT	TTA	TAC	TTT	TAT	GGT	AGA	GAA	CGT	CCT	TGT	GCT
CM07-3	TGT	ATT	GAA	ACA	TCC	CTA	ACA	CAC	TGT	TTC	ATT	ATG	TGT	GGU	CCA	CCA	TTT	TTT	TTA	TAC	TTT	TAT	GGT	AGA	GAA	CGT	CCT	TGT	GCT
CM07-4	TGT	ATT	GAA	ACA	TCC	CTA	ACA	CAC	TGT	TTC	ATT	ATG	TGT	GGU	CCA	CCA	ATT	TTT	TTA	TAC	TTT	TAT	GGT	AGA	GAA	CGT	CCT	TGT	GCT
CM07-5	TGT	ATT	GAA	ACA	TCC	CTA	ACA	CAC	TGT	TTC	ATT	ATG	TGT	GGU	CCA	CCA	ATT	TTT	TTA	TAC	TTT	TAT	GGT	AGA	GAA	CGT	CCT	TGT	GCT
CM07-6	TGT	ATT	GAA	ACA	TCC	CTA	ACA	CAC	TGT	TTC	ATT	ATG	TGT	GGU	CCA	CCA	TTT	TTT	TTA	TAC	TTT	TAT	GGT	AGA	GAA	CGT	CCT	TGT	GCT
CM07-7	TGT	ATT	GAA	ACA	TCC	CTA	ACA	CAC	TGT	TTC	ATT	ATG	TGT	GGU	CCA	CCA	TTT	TTT	TCA	TAC	TTT	TAT	GGT	AGA	GAA	CGT	CCT	TGT	GCT
CM07-9	TGT	ATT	GAA	ACA	TCC	CTA	ACA	CAC	TGT	TTC	ATT	ATG	TGT	GGU	CCA	CCA	TTT	TTT	TTA	TAC	TTT	TAT	GGT	AGA	GAA	CGT	CCT	TGT	GCT
CM07-16	TGT	ATT	GAA	ACA	TCC	CTA	ACA	CAC	TGT	TTC	ATT	ATG	TGT	GGU	CCA	CCA	TTT	TTT	TTA	TAC	TTT	TAT	GGT	AGA	GAA	CGT	CCT	TGT	GCT
CM07-18	TGT	ATT	GAA	ACA	GCC	ATA	ACA	CAC	TGT	TTC	ATT	ATG	TGT	GGU	CCA	CCA	TTT	TTT	TTA	TAC	TTT	TAT	GGT	AGA	GAA	CGT	CCT	TGT	GCT
CM07-22	TGT	ATT	GAA	ACA	TCC	CTA	ACA	CAC	TGT	TTC	ATT	ATG	TGT	GGU	CCA	CCA	TTT	TTT	TTA	TAC	TTT	TAT	GGT	AGA	GAA	CGT	CCT	TGT	GCT
CM07-23	TGT	ATT	GAA	ACA	TCC	CTA	ACA	CAC	TGT	TTC	ATT	ATG	TGT	GGU	CCA	CCA	ATT	TTT	TTA	TAC	TTT	TAT	GGT	AGA	GAA	CGT	CCT	TGT	GCT
CM07-24	TGT	ATT	GAA	ACA	TCC	CTA	ACA	CAC	TGT	TTC	ATT	ATG	TGT	GGU	CCA	CCA	TTT	TTT	TTA	TAC	TTT	TAT	GGT	AGA	GAA	CGT	CCT	TGT	GCT
CM07-25	TGT	ATT	GAA	ACA	TCC	CTA	ACA	CAC	TGT	TTC	ATT	ATG	TGT	GGU	CCA	CCA	TTT	TTT	TTA	TAC	TTT	TAT	GGT	AGA	GAA	CGT	CCT	TGT	GCT
CM07-26	TGT	ATT	GAA	ACA	TCC	CTA	ACA	CAC	TGT	TTC	ATT	ATG	TGT	GGU	CCA	CCA	ATT	TTT	TTA	TAC	TTT	TAT	GGT	AGA	GAA	CGT	CCT	TGT	GCT
CM07-27	TGT	ATT	GAA	ACA	TCC	CTA	ACA	CAC	TGT	TTC	ATT	ATG	TGT	GGU	CCA	CCA	TTT	TTT	TTA	TAC	TTT	TAT	GGT	AGA	GAA	CGT	CCT	TGT	GCT
CM07-28	TGT	ATT	GAA	ACA	TCC	CTA	ACA	CAC	TGT	TTC	ATT	ATG	TGT	GGU	CCA	CCA	TTT	TTT	TTA	TAC	TTT	TAT	GGT	AGA	GAA	CGT	CCT	TGT	GCT
CM07-29	TGT	ATT	GAA	ACA	TCC	CTA	ACA	CAC	TGT	TTC	ATT	ATG	TGT	GGU	CTA	CCA	TTT	TTT	TTA	TAC	TTT	TAT	GGT	AGA	GAA	CGT	CCT	TGT	GCT
CM07-34	TGT	ATT	GAA	ACA	TCC	CTA	ACA	CAC	TGT	TTC	ATT	ATG	TGT	GGU	CCA	CCA	TTT	TTT	TTA	TAC	TTT	TAT	GGT	AGA	GAA	CGT	CTT	TGT	GCT
CM07-35	TGT	ATT	GAA	ACA	TCC	CTA	ACA	CAC	TGT	TTC	ATT	ATG	TGT	GGU	CCA	CCA	TTT	TTT	TTA	TAC	TTT	TAT	GGT	AGA	GAA	CGT	CCT	TGT	GCT
CM07-37	TGT	ATT	GAA	ACA	TCC	CTA	ACA	CAC	TGT	TTC	ATT	ATG	TGT	GGU	CCA	CCA	TTT	TTT	TTA	TAC	TTT	TAT	GGT	AGA	GAA	CGT	CCT	TGT	GCT
CM07-39	TGT	ATT	GAA	ACA	TCC	CTA	ACA	CAC	TGT	TTC	ATT	ATG	TGT	GGU	CCA	CCA	TTT	TTT	TTA	TAC	TTT	TAT	GGT	AGA	GAA	CGT	CCT	TGT	GCT
CM07-40	TGT	ATG	AAT	AAA	GCC	CTA	ACA	CAC	TGT	TTC	ATT	ATG	TGT	GGU	CCA	CCA	TTT	TTT	TTA	TAC	TTT	TAT	GGT	AGA	GAA	CGT	CCT	TGT	GCT
CM07-49	TGT	ATT	GAA	ACA	TCC	CTA	ACA	CAC	TGT	TTC	ATT	ATG	TGT	GGU	CCA	CCA	TTT	TTT	TTA	TAC	TTT	TAT	GGT	AGA	GAA	CGT	CCT	TGT	GCT
CM07-50	TGT	ATT	GAA	ACA	TCC	CTA	ACA	CAC	TGT	TTC	ATT	ATG	TGT	GGU	CCA	CCA	ATT	TTT	TTA	TAC	TTT	TAT	GGT	AGA	GAA	CGT	CCT	TGT	GCT
CM07-51	TGT	ATT	GAA	ACA	TCC	CTA	ACA	CAC	TGT	TTC	ATT	ATG	TGT	GGU	CCA	CCA	TTT	TTT	TTA	TAC	TTT	TAT	GGT	AGA	GAA	CGT	CCT	TGT	GCT
CM07-53	TGT	ATT	GAA	ACA	TCC	CTA	ACA	CAC	TGT	TTC	ATT	ATG	TGT	GGU	CCA	CCA	TTT	TTT	TTA	TAC	TTT	TAT	GGT	AGA	GAA	CGT	CCT	TGT	GCT
CM07-54	TGT	ATT	GAA	ACA	TCC	CTA	ACA	CAC	TGT	TTC	ATT	ATG	TGT	GGU	CCA	CCA	TTT	TTT	TTA	TAC	TTT	TAT	GGT	AGA	GAA	CGT	CCT	TGT	GCT
CM07-55	TGT	ATT	GAA	ACA	TCC	CTA	ACA	CAC	TGT	TTC	ATT	ATG	TGT	GGU	CCA	CCA	TTT	TTT	TTA	TAC	TTT	TAT	GGT	AGA	GAA	CGT	CCT	TGT	GCT
CM07-56	TGT	ATT	GAA	ACA	TCC	CTA	ACA	CAC	TGT	TTC	ATT	ATG	TGT	GGU	CCA	CCA	TTT	TTT	TTA	TAC	TTT	TAT	GGT	AGA	GAA	CGT	CCT	TGT	GCT
CM07-57	TGT	ATT	GAA	ACA	TCC	CTA	ACA	CAC	TGT	TTC	ATT	ATG	TGT	GGU	CCA	CCA	TTT	TTT	TTA	TAC	TTT	TAT	GGT	AGA	GAA	CGT	CCT	TGT	GCT
CM07-58	TGT	ATT	GAA	ACA	TCC	CTA	ACA	CAC	TGT	TTC	ATT	ATG	TGT	GGU	CCA	CCA	ATT	TTT	TTA	TAC	TTT	TAT	GGT	AGA	GAA	CGT	CCT	TGT	GCT
CM07-59	TGT	ATT	GAA	ACA	TCC	CTA	ACA	CAC	TGT	TTC	ATT	ATG	TGT	GGU	CCA	CCA	TTT	TTT	TTA	TAC	TTT	TAT	GGT	AGA	GAA	CGT	CCT	TGT	GCT
CM07(LZ)-22	TGT	ATT	GAA	ACA	TCC	CTA	ACA	CAC	TGT	TTC	ATT	ATG	TGT	GGU	CCA	CCA	TTT	TTT	TTA	TAC	TTT	TAT	GGT	AGA	GAA	CGT	CCT	TGT	GCT
CM07(LZ)-23	TGT	ATT	GAA	ACA	TCC	CTA	ACA	CAC	TGT	TTC	ATT	ATG	TGT	GGU	CCA	CCA	TTT	TTT	TTA	TAC	TTT	TAT	GGT	AGA	GAA	CGT	CCT	TGT	GCT
CM07(LZ)-25	TGT	ATT	GAA	ACA	TCC	ATA	ACA	CAC	TGT	TTC	ATT	ATG	TGT	GGU	CCA	CCA	TTT	TTT	TTA	TAC	TTT	TAT	GGT	AGA	GAA	CGT	CCT	TGT	GCT
CM07(LZ)-26	TGT	ATT	GAA	ACA	GCC	ATA	ACA	CAC	TGT	TTC	ATT	ATG	TGT	GGU	CCA	CCA	TTT	TTT	TTA	TAC	TTT	TAT	GGT	AGA	GAA	CGT	CCT	TGT	GCT
CM07(LZ)-27	TGT	ATT	GAA	ACA	TCC	CTA	ACA	CAC	TGT	TTC	ATT	ATG	TGT	GGU	CCA	CCA	TTT	TTT	TTA	TAC	TTT	TAT	GGT	AGA	GAA	CGT	CCT	TGT	GCT
CM08-4	TGT	ATT	GAA	ACA	TCC	CTA	ACA	CAC	TGT	TTC	ATT	ATG	TGT	GGU	CCA	CCA	TTT	TTT	TTA	TAC	TTT	TAT	GGT	AGA	GAA	CGT	CCT	TGT	GCT
CM08-5	TGT	ATT	GAA	ACA	TCC	CTA	ACA	CAC	TGT	TTC	ATT	ATG	TGT	GGU	CCA	CCA	TTT	TTT	TTA	TAC	TTT	TAT	GGT	AGA	GAA	CGT	CCT	TGT	GCT
CM08-16	TGT	ATT	GAA	ACA	TCC	CTA	ACA	CAC	TGT	TTC	ATT	ATG	TGT	GGU	CCA	CCA	TTT	TTT	TTA	TAC	TTT	TAT	GGT	AGA	GAA	CGT	CCT	TGT	GCT
CM08-19	TGT	ATG	AAT	AAA	TCC	ATA	ACA	CAC	TGT	TTC	ATT	ATG	TGT	GGU	CCA	CCA	TTT	TTT	TTA	TAC	TTT	TAT	GGT	AGA	GAA	CGT	CCT	TGT	GCT
CM08-27	TGT	ATT	GAA	ACA	GCC	ATA	ACA	CAC	TGT	TTC	ATT	ATG	TGT	GGU	CCA	CCA	TTT	TTT	TTA	TAC	TTT	TAT	GGT	ACA	GAA	CGT	CCT	TGT	GCT
CM08-32	TGT	ATT	GAA	ACA	TCC	CTA	ACA	CAC	TGT	TTC	ATT	ATG	TGT	GGU	CCA	CCA	ATT	TTT	TTA	TAC	TTT	TAT	GGT	AGA	GAA	CGT	CCT	TGT	GCT
CM08-35	TGT	ATT	GAA	ACA	TCC	CTA	ACA	CAC	TGT	TTC	ATT	ATG	TGT	GGU	CCA	CCA	TTT	TTT	TTA	TAC	TTT	TAT	GGT	AGA	GAA	CGT	CCT	TGT	GCT
CM08-39	TGT	ATT	GAA	ACA	TCC	CTA	ACA	CAC	TGT	TTC	ATT	ATG	TGT	GGU	CCA	TCA	TTT	TTT	TTA	TAC	TTT	TAT	GGT	AGA	GAA	CGT	CCT	TGT	GCT
CM08-55	TGT	ATT	GAA	ACA	TCC	CTA	ACA	CAC	TGT	TTC	ATT	ATG	TGT	GGU	CCA	CCA	TTT	TTT	TTA	TAC	TTT	TAT	GGT	AGA	GAA	CGT	CCT	TGT	GCT
CM08-64	TGT	ATT	GAA	ACA	TCC	CTA	ACA	CAC	TGT	TTC	ATT	ATG	TGT	GGU	CCA	CCA	ATT	TTT	TTA	TAC	TTT	TAT	GGT	AGA	GAA	CGT	CCT	TGT	GCT
CM08-69	TGT	ATT	GAA	ACA	TCC	CTA	ACA	CAC	TGT	TTC	ATT	ATG	TGT	GGU	CCA	CCA	TTT	TTT	TTA	TAC	TTT	TAT	GGT	AGA	GAA	CGT	CCT	TGT	GCT
CM08-71	TGT	ATT	GAA	ACA	TCC	CTA	ACA	CAC	TGT	TTC	ATT	ATG	TGT	GGU	CCA	CCA	ATT	TTT	TTA	TAC	TTT	TAT	GGT	AGA	GAA	CGT	CCT	TGT	GCT
CM9P-1	TGT	ATT	GAA	ACA	TCC	CTA	ACA	CAC	TGT	TTC	ATT	ATG	TGT	GGU	CCA	CCA	TTT	TTT	TTA	TAC	TTT	TAT	GGT	AGA	GAT	CGT	CCT	TGT	GCT
CM9P-2	TGT	ATT	GAA	ACA	TCC	CTA	ACA	CAC	TGT	TTC	ATT	ATG	TGT	GGU	CCA	CCA	ATT	TTT	TTA	TAC	TTT	TAT	GGT	AGA	GAA	CGT	CCT	TGT	GCT
CM9P-3	TGT	ATT	GAA	ACA	TCC	CTA	ACA	CAC	TGT	TTC	ATT	ATG	TGT	GGU	CCA	CCA	ATT	TTT	TTA	TAC	TTT	TAT	GGT	AGA	GAA	CGT	CCT	TGT	GCT
CM9P-6	TGT	ATT	GAA	ACA	TCC	CTA	ACA	CAC	TGT	TTC	ATT	ATG	TGT	GGU	CCA	CCA	TTT	TTT	TTA	TAC	TTT	TAT	GGT	AGA	GAA	CGT	CCT	TGT	GCT
CM9P-8	TGT	ATT	GAA	ACA	TCC	CTA	ACA	CAC	TGT	TTC	ATT	ATG	TGT	GGU	CCA	CCA	ATT	TTT	TTA	TAC	TTT	TAT	GGT	AGA	GAA	CGT	CCT	TGT	GCT
CM9P-11	TGT	ATT	GAA	ACA	TCC	CTA	ACA	CAC	TGT	TTC	ATT	ATG	TGT	GGU	CCA	CCA	ATT	TTT	TTA	TAC	TTT	TAT	GGT	AGA	GAA	CGT	CCT	TGT	GCT
CM9P-13	TGT	ATT	GAA	ACA	TCC	CTA	ACA	CAC	TGT	TTC	ATT	ATG	TGT	GGU	CCA	CCA	TTT	TTT	TTA	TAC	TTT	AAA	GGT	AGA	GAA	CGT	CCT	TGT	GCT
CM9P-14	TGT	ATT	GAA	ACA	TCC	CTA	ACA	CAC	TGT	TTC	ATT	ATG	TGT	GGU	CCA	CCA	TTT	TTT	TTA	TAC	TTT	TAT	GGT	AGA	GAA	CGT	CCT	TGT	GCT
CM9P-15	TGT	ATT	GAA	ACA	TCC	CTA	ACA	CAC	TGT	TTC	ATT	ATG	TGT	GGU	CCA	CCA	TTT	TTT	TTA	TAC	TTT	TAT	GGT	AGA	GAA	CGT	CCT	TAT	GCT
CM9P-16	TGT	ATT	GAA	ACA	TCC	CTA	ACA	CAC	TGT	TTC	ATT	ATG	TGT	GGU	CCA	CCA	TTT	TTT	TTA	TAC	TTT	TAT	GGT	AGA	GAA	CGT	CCT	TGT	GCT
CM9P-18	TGT	ATT	GAA	ACA	TCC	CTA	ACA	CAC	TGT	TTC	ATT	ATG	TGT	GGU	CCA	CCA	TTT	TTT	TTA	TAC	TTT	TAT	GGT	AGA	GAA	CGT	CCT	TGT	GCT
CM9P-19	TGT	ATT	GAA	ACA	TCC	CTA	ACA	CAC	TGT	TTC	ATT	ATG	TGT	GGU	CCA	CCA	TTT	TTT	TTA	TAC	TTT	TAT	GGT	AGA	GAA	CGT	CCT	TGT	GCT
CM9P-20	TGT	ATT	GAA	ACA	TCC	CTA	ACA	CAC	TGT	TTC	ATT	ATG	TGT	GGU	CCA	CCA	TTT	TTT	TTA	TAC	TTT	TAT	GGT	AGA	GAA	CGT	CCT	TGT	GCT
CM9N-2	TGT	ATT	GAA	ACA	TCC	CTA	ACA	CAC	TGT	TTC	ATT	ATG	TGT	GGU	CCA	CCA	ATT	TTT	TTA	TAC	TTT	TAT	GGT	AGA	GAA	CGT	CCT	TGT	GCT
CM9N-4	TGT	ATT	GAA	ACA	TCC	CTA	ACA	CAC	TGT	TTC	ATT	ATG	TGT	GGU	CCA	CCA	TTT	TTT	TTA	TAC	TTT	TAT	GGT	AGA	GAA	CGT	CCT	TGT	GCT
CM9N-5	TGT	ATT	GAA	ACA	TCC	CTA	ACA	CAC	TGT	TTC	ATT	ATG	TGT	GGU	CCA	CCA	TTT	TTT	TTA	TAC	TTT	TAT	GGT	AGA	GAA	CGT	CCT	TGT	GTT
CM9N-11	TGT	ATT	GAA	ACA	TCC	CTA	ACA	CAC	TGT	TTC	ATT	ATG	TGT	GGU	CCA	CCA	TTT	TTT	TTA	TAC	TTT	TAT	GGT	AGA	GAA	CGT	CCT	TGT	GCT
CM9N-14	TGT	ATT	GAA	ACA	TCC	CTA	ACA	CAC	TGT	TTC	ATT	ATG	TGT	GGU	CCA	CCA	TTT	TTT	TTA	TAC	TTT	TAT	GGT	AGA	GAA	CGT	CCT	TGT	GCT
CM9N-22	TGT	ATT	GAA	ACA	TCC	CTA	ACA	CAC	TGT	TTC	ATT	ATG	TGT	GGU	CCA	CCA	TTT	TTT	TTA	TAC	TCT	TAT	GGT	AGA	GAA	CGT	CCT	TGT	GCT
CM9N-42	TGT	ATT	GAA	ACA	TCC	CTA	ACA	CAC	TGT	TTC	ATT	ATG	TGT	GGU	CCA	CCA	ATT	TTT	TTA	TAC	TTT	TAT	GGT	AGA	GAA	CGT	CCT	TGT	GCT
CM9N-44	TGT	ATT	GAA	ACA	TCC	CTA	ACA	CAC	TGT	TTC	ATT	ATG	TGT	GGU	CCA	CCA	TTT	TTT	TTA	TAC	TTT	TAT	GGT	AGA	GAA	CGT	CCT	TGT	GCT
CM9N-52	TGT	ATT	GAA	ACA	TCC	CTA	ACA	CAC	TGT	TTC	ATT	ATG	TGT	GGU	CCA	CCA	ATT	TTT	TTA	TAC	TTT	TAT	GGT	AGA	GAA	CGT	CCT	TGT	GCT
CM9N-55	TGT	ATT	GAA	ACA	TCC	CTA	ACA	CAC	TGT	TTC	ATT	ATG	TGT	GGU	CCA	CCA	ATT	TTT	TTA	TAC	TTT	TAT	GGT	AGA	GAA	CGT	CCT	TGT	GCT
CM9N-56	TGT	ATT	GAA	ACA	TCC	CTA	ACA	CAC	TGT	TTC	ATT	ATG	TGT	GGU	CTA	CCA	TTT	TTT	TTA	TAC	TTT	TAT	GGT	AGA	GAA	CGT	CCT	TGT	GCT
CM9A-2	TGT	ATT	GAA	ACA	TCC	CTA	ACA	CAC	TGT	TTC	ATT	ATG	TGT	GGU	CCA	CCA	ATT	TTT	TTA	TAC	TTT	TAT	GGT	AGA	GAA	CGT	CCT	TGT	GCT
CM9A-16	TGT	ATT	GAA	ACA	TCC	CTA	ACA	CAC	TGT	TTC	ATT	ATG	TGT	GGU	CCA	CCA	TTT	TTT	TTA	TAC	TTT	TAT	GGT	AGA	GAA	CGT	CCT	TGT	GCT
CM9A-18	TGT	ATT	GAA	ACA	TCC	CTA	ACA	CAC	TGT	TTC	ATT	ATG	TGT	GGU	CCA	CCA	TTT	TTT	TTA	TAC	TTT	TAT	GGT	AGA	GAA	CGT	CCT	TGT	GCT
CM9A-23	TGT	ATT	GAA	ACA	TCC	CTA	ACA	CAC	TGT	TTC	ATT	ATG	TGT	GGU	CCA	CCA	ATT	TTT	TTA	TAC	TTT	TAT	GGT	AGA	GAA	CGT	CCT	TGT	GCT
CM9A-59	TGT	ATT	GAA	ACA	TCC	CTA	ACA	CAC	TGT	TTC	ATT	ATG	TGT	GGU	CCA	CCA	TTT	TTT	TTA	TAC	TTT	TAT	GGT	AGA	GAA	CGT	CCT	TGT	GCT
CM9M-1	TGT	ATT	GAA	ACA	TCC	CTA	ACA	CAC	TGT	TTC	ATT	ATG	TGT	GGU	CCA	CCA	TTT	TTT	TTA	TAC	TTT	TAT	GGT	AGA	GAA	CGT	CCT	TGT	GCT
CM9M-3	TGT	ATT	GAA	ACA	TCC	CTA	ACA	CAC	TGT	TTC	ATT	ATG	TGT	GGU	CCA	CCA	TTT	TTT	TTA	TAC	TTT	TAT	GGT	AGA	GAA	CGT	CCT	TGT	GCT
CM9M-4	TGT	ATT	GAA	ACA	TCC	CTA	ACA	CAC	TGT	TTC	ATT	ATG	TGT	GGU	CCA	CCA	ATT	TTT	TTA	TAC	TTT	TAT	GGT	AGA	GAA	CGT	CCT	TGT	GCT
CM9M-5	TGT	ATT	GAA	ACA	TCC	CTA	ACA	CAC	TGT	TTC	ATT	ATG	TGT	GGU	CCA	CCA	ATT	TTT	TTA	TAC	TTT	TAT	GGT	AGA	GAA	CGT	CCT	TGT	GCT
CM9M-7	TGT	ATT	GAA	ACA	TCC	CTA	ACA	CAC	TGT	TTC	ATT	ATG	TGT	GGU	CCA	CCA	ATT	TTT	TTA	TAC	TTT	TAT	GGT	AGA	GAA	CGT	CCT	TGT	GCT
CM9M-10	TGT	ATT	GAA	ACA	TCC	CTA	ACA	CAC	TGT	TTC	ATT	ATG	TGT	GGU	CCA	CCA	ATT	TTT	TTA	TAC	TTT	TAT	GGT	AGA	GAA	CGT	CCT	TGT	GCT
CM9M-11	TGT	ATT	GAA	ACA	TCC	CTA	ACA	CAC	TGT	TTC	ATT	ATG	TGT	GGU	CCA	CCA	ATT	TTT	TTA	TAC	TTT	TAT	GGT	AGA	GAA	CGT	CCT	TGT	GCT
CM9M-12	TGT	ATT	GAA	ACA	TCC	CTA	ACA	CAC	TGT	TTC	ATT	ATG	TGT	GGU	CCA	CCA	ATT	TTT	TTA	TAC	TTT	TAT	GGT	AGA	GAA	CGT	CCT	TGT	GCT
CM9M-14	TGT	ATT	GAA	ACA	TCC	CTA	ACA	CAC	TGT	TTC	ATT	ATG	TGT	GGU	CCA	CCA	TTT	TTT	TTA	TAC	TTT	TAT	GGT	AGA	GAA	CGT	CCT	TGT	GCT
CM9M-16	TGT	ATT	GAA	ACA	TCC	CTA	ACA	CAC	TGT	TTC	ATT	ATG	TGT	GGU	CCA	CCA	TTT	TTT	TTA	TAC	TTT	TAT	GGT	AGA	GAA	CGT	CCT	TGT	GCT
CM9M-32	TGT	ATT	GAA	ACA	TCC	CTA	ACA	CAC	TGT	TTC	ATT	ATG	TGT	GGU	CCA	CCA	TTT	TTT	TTA	TAC	TTT	TAT	GGT	AGA	GAA	CGT	CCT	TGT	GCT
CM10N-5	TGT	ATT	GAA	ACA	TCC	CTA	ACA	CAC	TGT	TTC	ATT	ATG	TGT	GGU	CCA	CCA	TTT	TTT	TTA	TAC	TTT	TAT	GGT	AGA	GAA	CGT	CCT	TGT	GCT
CM10N-6	TGT	ATT	GAA	ACA	TCC	CTA	ACA	CAC	TGT	TTC	ATT	ATG	TGT	GGU	CCA	CCA	TTT	TTT	TTA	TAC	TTT	TAT	GGT	AGA	GAA	CGT	CCT	TGT	GCT
CM10N-7	TGT	ATT	GAA	ACA	TCC	CTA	ACA	CAC	TGT	TTC	ATT	ATG	TGT	GGU	CCA	CCA	TTT	TTT	TTA	TAC	TTT	TAT	GGT	AGA	GAA	CGT	CCT	TGT	GCT
CM10N-14	TGT	ATT	GAA	ACA	TCC	CTA	ACA	CAC	TGT	TTC	ATT	ATG	TGT	GGU	CCA	CCA	TTT	TTT	TTA	TAC	TTT	TAT	GGT	AGA	GAA	CGT	CCT	TGT	GCT
CM10N-16	TGT	ATT	GAA	ACA	TCC	CTA	ACA	CAC	TGT	TTC	ATT	ATG	TGT	GGU	CCA	CCA	ATT	TTT	TTA	TAC	TTT	TAT	GGT	AGA	GAA	CGT	CCT	TGT	GCT
CM10N-19	TGT	ATT	GAA	ACA	TCC	CTA	ACA	CAC	TGT	TTC	ATT	ATG	TGT	GGU	CCA	CCA	ATT	TTT	TTA	TAC	TTT	TAT	GGT	AGA	GAA	CGT	CCT	TGT	GCT
CM10N-21	TGT	ATT	GAA	ACA	TCC	ATA	ACA	CAC	TGT	TTC	ATT	ATG	TGT	GGU	CCA	CCA	TTT	TCT	TTA	TAC	TTT	TAT	GGT	AGA	GAA	CGT	CCT	TGT	GCT
CM10N-53	TGT	ATT	GAA	ACA	TCC	CTA	ACA	CAC	TGT	TTC	ATT	ATG	TGT	GGU	CCA	CCA	ATT	TTT	TTA	TAC	TTT	TAT	GGT	AGA	GAA	CGT	CCT	TGT	GCT
CM10N-54	TGT	ATT	GAA	ACA	TCC	CTA	ACA	CAC	TGT	TTC	ATT	ATG	TGT	GGU	CCA	CCA	TTT	TTT	TTA	TAC	TTT	TAT	GGT	AGA	GAA	CGT	CCT	TGT	GCT
CM10N-72	TGT	ATT	GAA	ACA	TCC	CTA	ACA	CTC	TGT	TTC	ATT	ATG	TGT	GGU	CCA	CCA	ATT	TTT	TTA	TAC	TTT	TAT	GGT	AGA	GAA	CGT	CCT	TGT	GCT
CM10N-90	TGT	ATT	GAA	ACA	TCC	CTA	ACA	CAC	TGT	TTC	ATT	ATG	TGT	GGU	CCA	CCA	TTT	TTT	TTA	TAC	TTT	TAT	GGT	AGA	GAA	CGT	CCT	TGT	GCT
TC-1	TGT	ATT	GAA	ACA	TCC	CTA	ACA	CAC	TGT	TTC	ATT	ATG	TGT	GGU	CCA	CCA	TTT	TTT	TTA	TAC	TTT	TAT	GGT	AGA	GAA	CGT	CCT	TAT	GCT
TC-2	TGT	ATT	GAA	ACA	TCC	CTA	ACA	CAC	TGT	TTC	ATT	ATG	TGT	GGU	CCA	CCA	TTT	TTT	TTA	TAC	TTT	TAT	GGT	AGA	GAA	CGT	CCT	TGT	GCT
TC-5	TGT	ATT	GAA	ACA	TCC	CTA	ACA	CAC	TGT	TTC	ATT	ATG	TGT	GGU	CCA	CCA	TTT	TTT	TTA	TAC	TTT	TAT	GGT	ACA	GAA	CGT	CCT	TGT	GCT
TC-6	TGT	ATT	GAA	ACA	TCC	CTA	ACA	CAC	TGT	TTC	ATT	ATG	TGT	GGU	CCA	CCA	TTT	TTT	TTA	CAC	TTT	TAT	GGT	AGA	GAA	CGT	CCT	TGT	GCT
TC-7	TGT	ATT	GAA	ACA	TCC	CTA	ACA	CAC	TGT	TTC	ATT	ATG	TGT	GGU	CCA	CCA	TTT	TTT	TTA	TAC	TTT	TAT	GGT	AGA	GAA	CGT	CCT	TAT	GCT
TC-8	TGT	ATT	GAT	ACA	TCC	ATA	ACA	CAC	TGT	TTC	ATT	ATG	TGT	GGU	CCA	CCA	TTT	TTT	TTA	TAC	TTT	TAT	GGT	AGA	GAA	CGT	CCT	TGT	GCT
TC-9	TGT	ATT	GAA	ACA	TCC	CTA	ACA	CAC	TGT	TTC	ATT	ATG	TGT	GGU	CCA	CCA	TTT	TTT	TTA	TAC	TTT	TAT	GGT	AGA	GAA	CGT	CCT	TAT	GCT
TC-10	TGT	ATT	GAA	ACA	TCC	CTA	ACA	CAC	TGT	TTC	ATT	ATG	TGT	GGU	CCA	CCA	TTT	TTT	TTA	TAC	TTT	TAT	GGT	AGA	GAA	CGT	CCT	TAT	GCT
TC-11	TGT	ATT	GAA	ACA	TCC	CTA	ACA	CAC	TGT	TTC	ATT	ATG	TGT	GGU	CCA	CCA	TTT	TTT	TTA	TAC	TTT	TAT	GGT	AGA	GAA	CGT	CCT	TAT	GCT
TC-12	TGT	ATT	GAA	ACA	TCC	CTA	ACA	CAC	TGT	TTC	ATT	ATG	TGT	GGU	CCA	CCA	TTT	TTT	TTA	TAC	TTT	TAT	GGT	AGA	GAA	CGT	CCT	TGT	GCT
TC-13	TGT	ATT	GAA	ACA	TCC	CTA	ACA	CAC	TGT	TTC	ATT	ATG	TGT	GGU	CCA	CCA	TTT	TTT	TTA	TAC	TTT	TAT	GGT	AGA	GAA	CGT	CCT	TAT	GCT
TC-14	TGT	ATT	GAA	ACA	TCC	CTA	ACA	CAC	TGT	TTC	ATT	ATG	TGT	GGU	CCA	CCA	TTT	TTT	TTA	TAC	TTT	TAT	GGT	AGA	GAA	CGT	CCT	TAT	GCT
TC-15	TGT	ATT	GAA	ACA	TCC	CTA	ACA	CAC	TGT	TTC	ATT	ATG	TGT	GGU	CCA	CCA	TTT	TTT	TTA	TAC	TTT	TAT	GGT	ACA	GAA	CGT	CCT	TGT	GCT
TC-16	TGT	ATT	GAA	ACA	TCC	CTA	ACA	CAC	TGT	TTC	ATT	ATG	TGT	GGU	CCA	CCA	TTT	TTT	TTA	TAC	TTT	TAT	GGT	AGA	GAA	CGT	CCT	TAT	GCT
TC-17	TGT	ATT	GAA	ACA	TCC	CTA	ACA	CAC	TGT	TTC	ATT	ATG	TGT	GGU	CCA	CCA	TTT	TTT	TTA	TAC	TTT	TAT	GGT	AGA	GAA	CGT	CCT	TAT	GCT
TC-18	TGT	ATT	GAA	ACA	TCC	CTA	ACA	CAC	TGT	TTC	ATT	ATG	TGT	GGU	CCA	CCA	TTT	TTT	TTA	TAC	TTT	TAT	GGT	AGA	GAA	CGT	CCT	TAT	GCT
TC-19	TGT	ATT	GAA	ACA	TCC	CTA	ACA	CAC	TGT	TTC	ATT	ATG	TGT	GGU	CCA	CCA	TTT	TTT	TTA	TAC	TTT	TAT	GGT	AGA	GAA	CGT	CCT	TAT	GCT
TC-20	TGT	ATT	GAA	ACA	TCC	CTA	ACA	CAC	TGT	TTC	ATT	ATG	TGT	GGU	CCA	CCA	TTT	TTT	TTA	TAC	TTT	TAT	GGT	AGA	GAA	CGT	CCT	TAT	GCT
TC-21	TGT	ATT	GAA	ACA	TCC	CTA	ACA	CAC	TGT	TTC	ATT	ATG	TGT	GGU	CCA	CCA	TTT	TTT	TTA	TAC	TTT	TAT	GGT	AGA	GAA	CGT	CCT	TAT	GCT
TC-22	TGT	ATT	GAA	ACA	TCC	CTA	ACA	CAC	TGT	TTC	ATT	ATG	TGT	GGU	CCA	CCA	TTT	TTT	TTA	TAC	TTT	TAT	GGT	AGA	GAA	CGT	CCT	TAT	GCT
TC-23	TGT	ATT	GAA	ACA	TCC	CTA	ACA	CAC	TGT	TTC	ATT	ATG	TGT	GGU	CCA	CCA	TTT	TTT	TTA	TAC	TTT	TAT	GGT	AGA	GAA	CGT	CCT	TGT	GCT
TC-24	TGT	ATT	GAA	ACA	TCC	CTA	ACA	CAC	TGT	TTC	ATT	ATG	TGT	GGU	CCA	CCA	TTT	TTT	TTA	TAC	TTT	TAT	GGT	AGA	GAA	CGT	CCT	TGT	GCT
TC-25	TGT	ATT	GAT	ACA	TCC	ATA	ACA	CAC	TGT	TTC	ATT	ATG	TGT	GGU	CCA	CCA	TTT	TTT	TTA	TAC	TTT	TAT	GGT	AGA	GAA	CGT	CCT	TGT	GCT
TC-26	TGT	ATT	GAA	ACA	TCC	CTA	ACA	CAC	TGT	TTC	ATT	ATG	TGT	GGU	CCA	CCA	TTT	TTT	TTA	CAC	TTT	TAT	GGT	AGA	GAA	CGT	CCT	TGT	GCT
TC-27	TGT	ATT	GAA	ACA	TCC	CTA	ACA	CAC	TGT	TTC	ATT	ATG	TGT	GGU	CCA	CCA	TTT	TTT	TTA	TAC	TTT	TAT	GGT	AGA	GAA	CGT	CCT	TAT	GCT
TC-28	TGT	ATT	GAA	ACA	TCC	CTA	ACA	CTC	TGT	TTC	ATT	ATG	TGT	GGU	CCA	CCA	TTT	TTT	TTA	TAC	TTT	TAT	GGT	AGA	GAA	CGT	CCT	TAT	GCT
TC-29	TGT	ATT	GAA	ACA	TCC	CTA	ACA	CAC	TGT	TTC	ATT	ATG	TGT	GGU	CCA	CCA	TTT	TTT	TTA	TAC	TTT	TAT	GGT	AGA	GAA	CGT	CCT	TAT	GCT
TC-30	TGT	ATT	GAA	ACA	TCC	CTA	ACA	CAC	TGT	TTC	ATT	ATG	TGT	GGU	CCA	CCA	TTT	TTT	TTA	TAC	TTT	TAT	GGT	AGA	GAA	CGT	CCT	TAT	GCT
TM-48	TGT	ATT	GAA	ACA	TCC	CTA	ACA	CAC	TGT	TTC	ATT	ATG	TGT	GGU	CCA	CCA	TTT	TTT	TTA	TAC	TTT	TAT	GGT	AGA	GAA	CGT	CCT	TAT	GCT
TM-49	TGT	ATT	GAA	ACA	TCC	CTA	ACA	CAC	TGT	TTC	ATT	ATG	TGT	GGU	CCA	CCA	TTT	TTT	TTA	TAC	TTT	TAT	GGT	AGA	GAA	CGT	CCT	TAT	GCT
TM-50	TGT	ATT	GAA	ACA	TCC	CTA	ACA	CAC	TGT	TTC	ATT	ATG	TGT	GGU	CCA	CCA	TTT	TTT	TTA	TAC	TTT	TAT	GGT	AGA	GAA	CGT	CCT	TAT	GCT
TM-51	TGT	ATT	GAA	ACA	TCC	CTA	ACA	CAC	TGT	TTC	ATT	ATG	TGT	GGU	CCA	CCA	TTT	TTT	TTA	TAC	TTT	TAT	GGT	AGA	GAA	CGT	CCT	TAT	GCT
TM-52	TGT	ATT	GAA	ACA	TCC	CTA	ACA	CAC	TGT	TTC	ATT	ATG	TGT	GGU	CCA	CCA	TTT	TTT	TTA	TAC	TTT	TAT	GGT	AGA	GAA	CGT	CCT	TGT	GCT
TM-53	TGT	ATT	GAA	ACA	TCC	CTA	ACA	CAC	TGT	TTC	ATT	ATG	TGT	GGU	CCA	CCA	TTT	TTT	TTA	TAC	TTT	TAT	GTT	AGA	GAA	CGT	CCT	TGT	GCT
TM-54	TGT	ATT	GAA	ACA	TCC	CTA	ACA	CAC	TGT	TTC	ATT	ATG	TGT	GGU	CCA	CCA	TTT	TTT	TTA	TAC	TTT	TAT	GGT	AGA	GAA	CGT	CCT	TAT	GCT
TM-55	TGT	ATT	GAA	ACA	TCC	CTA	ACA	CAC	TGT	TTC	ATT	ATG	TGT	GGU	CCA	CCA	TTT	TTT	TTA	TAC	TTT	TAT	GGT	AGA	GAA	CGT	CCT	TGT	GCT
TM-56	TGT	ATT	GAA	ACA	TCC	CTA	ACA	CAC	TGT	TTC	ATT	ATG	TGT	GGU	CCA	CCA	TTT	TTT	TTA	TAC	TTT	TAT	GGT	AGA	GAA	CGT	CCT	TGT	GCT
TM-57	TGT	ATT	GAA	ACA	TCC	ATA	ACA	CAC	TGT	TTC	ATT	ATG	TGT	GGU	CCA	CCA	TTT	TTT	TTA	TAC	TTT	TAT	GGT	AGA	GAA	CGT	CCT	TGT	GCT
TM-58	TGT	ATT	GAA	ACA	TCC	CTA	ACA	CAC	TGT	TTC	ATT	ATG	TGT	GGU	CCA	CCA	TTT	TTT	TTA	TAC	TTT	TAT	GGT	AGA	GAA	CGT	CCT	TAT	GCT
TM-59	TGT	ATT	GAA	ACA	TCC	CTA	ACA	CAC	TGT	TTC	ATT	ATG	TGT	GGU	CCA	CCA	TTT	TTT	TTA	TAC	TTT	TAT	GGT	AGA	GAA	CAT	CCT	TGT	GCT
TM-60	TGT	ATT	GAA	ACA	TCC	CTA	ACA	CAC	TGT	TTC	ATT	ATG	TGT	GGU	CCA	CCA	TTT	TTT	TTA	TAC	TTT	TAT	GGT	AGA	GAA	CGT	CTT	TGT	GCT
TM-61	TGT	ATT	GAA	ACA	TCC	CTA	ACA	CAC	TGT	TTC	ATT	ATG	TGT	GGU	CCA	CCA	TTT	TTT	TTA	TAC	TTT	TAT	GGT	AGA	GAA	CGT	CCT	TAT	GCT
TM-62	TGT	ATT	GAA	ACA	TCC	CTA	ACA	CAC	TGT	TTC	ATT	ATG	TGT	GGU	CCA	CCA	TTT	TTT	TTA	TAC	TTT	TAT	GGT	AGA	GAA	CGT	CCT	TGT	GCT
TM-63	TGT	ATT	GAA	ACA	TCC	CTA	ACA	CAC	TGT	TTC	ATT	ATG	TGT	GGU	CCA	CCA	TTT	TTT	TTA	TAC	TTT	TAT	GGT	AGA	GAA	CGT	CCT	TGT	GCT
TM-64	TGT	ATT	GAA	ACA	TCC	CTA	ACA	CAC	TGT	TTC	ATT	ATG	TGT	GGU	CCA	CCA	TTT	TTT	TTA	TAC	TTT	TAT	GTT	AGA	GAA	CGT	CCT	TGT	GCT
TM-65	TGT	ATT	GAA	ACA	TCC	CTA	ACA	CAC	TGT	TTC	ATT	ATG	TGT	GGU	CCA	CCA	TTT	TTT	TTA	TAC	TTT	TAT	GGT	AGA	GAA	CGT	CCT	TGT	GTT
TM-66	TGT	ATT	GAA	ACA	TCC	CTA	ACA	CAC	TGT	TTC	ATT	ATG	TGT	GGU	CCA	CCA	TTT	TTT	TTA	TAC	TTT	TAT	GGT	AGA	GAA	CGT	CCT	TGT	GCT
TM-67	TGT	ATT	GAA	ACA	TCC	CTA	ACA	CAC	TGT	TTC	TTT	ATG	TGT	GGU	CCA	CCA	TTT	TTT	TTA	TAC	TTT	TAT	GGT	AGA	GAA	CGT	CCT	TAT	GCT
TM-68	TGT	ATT	GAA	ACA	TCC	CTA	ACA	CAC	TGT	TTC	ATT	ATG	TGT	GGU	CCA	CCA	TTT	TTT	TTA	TAC	TTT	TAT	GGT	AGA	GAA	CGT	CCT	TAT	GCT
TM-69	TGT	ATT	GAA	ACA	TCC	CTA	ACA	CAC	TGT	TTC	ATT	ATG	TGT	GGU	CCA	CCA	TTT	TTT	TTA	TAC	TTT	TAT	GGT	AGA	GAA	CGT	CCT	TGT	GCT
TM-70	TGT	ATT	GAA	ACA	TCC	CTA	ACA	CAC	TGT	TTC	ATT	ATG	TGT	GGU	CCA	CCA	TTT	TTT	TTA	TAC	TTT	TAT	GTT	AGA	GAA	CGT	CCT	TGT	GCT
TM-71	TGT	ATT	GAA	ACA	TCC	CTA	ACA	CAC	TGT	TTC	ATT	ATG	TGT	GGU	CCA	CCA	TTT	TTT	TTA	TAC	TTT	TAT	GGT	AGA	GAA	CGT	CCT	TGT	GCT
TM-72	TGT	ATT	GAA	ACA	TCC	CTA	ACA	CAC	TGT	TTC	ATT	ATG	TGT	GGU	CCA	CCA	TTT	TTT	TTA	TAC	TTT	TAT	GGT	AGA	GAA	CGT	CCT	TAT	GCT
TM-73	TGT	ATT	GAA	ACA	TCC	CTA	ACA	CAC	TGT	TTC	ATT	ATG	TGT	GGU	CCA	CCA	TTT	TTT	TTA	TAC	TTT	TAT	GGT	AGA	GAA	CGT	CCT	TGT	GCT
TM-74	TGT	ATT	GAA	ACA	TCC	CTA	ACA	CAC	TGT	TTC	ATT	ATG	TGT	GGU	CCA	CCA	TTT	TTT	TTA	TAC	TTT	TAT	GGT	AGA	GAA	CGT	CTT	TGT	GCT
TM-75	TGT	ATT	GAA	ACA	TCC	CTA	ACA	CAC	TGT	TTC	ATT	ATG	TGT	GGU	CCA	CCA	TTT	TTT	TTA	TAC	TTT	TAT	GGT	AGA	GAA	CGT	CCT	TAT	GCT
TM-76	TGT	ATT	GAA	ACA	TCC	CTA	ACA	CAC	TGT	TTC	ATT	ATG	TGT	GGU	CCA	CCA	TTT	TTT	TTA	TAC	TTT	TAT	GGT	AGA	GAA	CGT	CCT	TAT	GCT
TM-77	TGT	ATT	GAA	ACA	TCC	CTA	ACA	CTC	TGT	TTC	ATT	ATG	TGT	GGU	CCA	CCA	TTT	TTT	TTA	TAC	TTT	TAT	GGT	AGA	GAA	CGT	CCT	TAT	GCT
TM-78	TGT	ATT	GAA	ACA	TCC	CTA	ACA	CAC	TGT	TTC	ATT	ATG	TGT	GGU	CCA	CCA	TTT	TTT	TTA	TAC	TTT	TAT	GGT	AGA	GAA	CGT	CCT	TAT	GCT
TM-79	TGT	ATT	GAA	ACA	TCC	CTA	ACA	CTC	TGT	TTC	ATT	ATG	TGT	GGU	CCA	CCA	TTT	TTT	TTA	TAC	TTT	TAT	GGT	AGA	GAA	CGT	CCT	TGT	GCT
TM-80	TGT	ATT	GAA	ACA	TCC	CTA	ACA	CAC	TGT	TTC	ATT	ATG	TGT	GGU	CCA	CCA	TTT	TTT	TTA	TAC	TTT	TAT	GGT	AGA	GAA	CGT	CCT	TGT	GTT
TM-81	TGT	ATT	GAA	ACA	TCC	CTA	ACA	CAC	TGT	TTC	ATT	ATG	TGT	GGU	CCA	CCA	TTT	TTT	TTA	TAC	TTT	TAT	GGT	AGA	GAA	CGT	CCT	TAT	GCT
TM-82	TGT	ATT	GAA	ACA	TCC	CTA	ACA	CAC	TGT	TTC	ATT	ATG	TGT	GGU	CCA	CCA	TTT	TTT	TTA	TAC	TTT	TAT	GGT	AGA	GAA	CGT	CCT	TGT	GCT
TM-83	TGT	ATT	GAA	ACA	TCC	CTA	ACA	CAC	TGT	TTC	ATT	ATG	TGT	GGU	CCA	CCA	TTT	TTT	TTA	TAC	TTT	TAT	GGT	AGA	GAA	CGT	CCT	TAT	GCT
TM-84	TGT	ATT	GAA	ACA	TCC	CTA	ACA	CAC	TGT	TTC	ATT	ATG	TGT	GGU	CCA	CCA	TTT	TTT	TTA	TAC	TTT	TAT	GGT	AGA	GAA	CGT	CCT	TGT	GCT
TM-85	TGT	ATT	GAA	ACA	TCC	CTA	ACA	CAC	TGT	TTC	ATT	ATG	TGT	GGU	CCA	CCA	TTT	TTT	TTA	TAC	TTT	TAT	GGT	AGA	GAA	CGT	CCT	TAT	GCT
TM-86	TGT	ATT	GAA	ACA	TCC	CTA	ACA	CTC	TGT	TTC	ATT	ATG	TGT	GGU	CCA	CCA	TTT	TTT	TTA	TAC	TTT	TAT	GGT	AGA	GAA	CGT	CCT	TAT	GCT
TM-87	TGT	ATT	GAA	ACA	TCC	CTA	ACA	CAC	TGT	TTC	ATT	ATG	TGT	GGU	CCA	CCA	TTT	TTT	TTA	TAC	TTT	TAT	GGT	AGA	GAA	CGT	CCT	TGT	GCT
TM-88	TGT	ATT	GAA	ACA	TCC	CTA	ACA	CAC	TGT	TTC	ATT	ATG	TGT	GGU	CCA	CCA	TTT	TTT	TTA	TAC	TTT	TAT	GGT	AGA	GAA	CGT	CCT	TAT	GCT
TM-89	TGT	ATT	GAA	ACA	TCC	CTA	ACA	CAC	TGT	TTC	ATT	ATG	TGT	GGU	CCA	CCA	TTT	TTT	TTA	TAC	TTT	TAT	GGT	ACA	GAA	CGT	CCT	TGT	GCT
TM-91	TGT	ATT	GAA	ACA	TCC	CTA	ACA	CAC	TGT	TTC	ATT	ATG	TGT	GGU	CCA	CCA	TTT	TTT	TTA	TAC	TTT	TAT	GGT	AGA	GAA	CGT	CTT	TGT	GCT
TM-92	TGT	ATT	GAA	ACA	TCC	CTA	ACA	CAC	TGT	TTC	ATT	ATG	TGT	GGU	CCA	CCA	TTT	TTT	TTA	TAC	TTT	TAT	GGT	AGA	GAA	CGT	CTT	TGT	GCT
