# Supplementary material for: Evaluations of candidate markers of dihydroartemisinin-piperaquine resistance in Plasmodium falciparum isolates from the China–Myanmar, Thailand–Myanmar, and Thailand–Cambodia borders
Source: Parasit Vectors. 2022 Apr 12;15:130. doi: 10.1186/s13071-022-05239-1 (PMC9004172; doi:10.1186/s13071-022-05239-1)
Supplement: Supplementary file 6 — Additional file 6: Table S5. Detailed information of 26 haplotypes was generated using 173 SNP sequences based on PfCRT and K13 mutations. Cells with different colors denote the K13 or PfCRT mutations that were detected within the haplotypes, as well as the amplification of plasmepsin 2/3. Sample IDs in bold and marked with an asterisk denote the parasite carried the amplification of plasmepsin 2/3 within haplotype 14. [file 13071_2022_5239_MOESM6_ESM.xlsx]

## Sheet: Sheet1
Haplotype	No.	Sample ID	CRT-CQ		CRT-PPQ			K13-ART			plasmepsin 2/3
Hap_1	71	CM07-1, CM07-2, CM07-3, CM07-6, CM07-9, CM07-16, CM07-22, CM07-24, CM07-25, CM07-27, CM07-28, CM07-35, CM07-37, CM07-39, CM07-49, CM07-51, CM07-53, CM07-54, CM07-55, CM07-56, CM07-57, CM07-59, CM07(LZ)-22, CM07(LZ)-23, CM07(LZ)-27, CM08-4, CM08-5, CM08-16, CM08-35, CM08-55, CM08-69, CM9P-6, CM9P-14, CM9P-16, CM9P-18, CM9P-19, CM9P-20, CM9N-4, CM9N-11, CM9N-14, CM9N-44, CM9A-16, CM9A-18, CM9A-59, …	M74I	A220S	T93S	F145I	C350R	P441L	Y493H	E556D	PM2	PM3
			N75E	I356L	H97L	I218F	G353V	P443S	F495S	R561H
			K76T		C101F	M343L		F446I	Y519K	P574L
								F483S	G538V	C580Y
								L492S	R539T	A675V
Hap_2	28	CM07-4, CM07-5, CM07-23, CM07-26, CM07-50, CM07-58, CM08-32, CM08-64, CM08-71, CM9P-2, CM9P-3, CM9P-8, CM9P-11, CM9N-2, CM9N-42, CM9N-52, CM9N-55, CM9A-2, CM9A-23, CM9M-4, CM9M-5, CM9M-7, CM9M-10, CM9M-11, CM9M-12, CM10N-16, CM10N-19, CM10N-53	M74I	A220S	T93S	F145I	C350R	P441L	Y493H	E556D	PM2	PM3
			N75E	I356L	H97L	I218F	G353V	P443S	F495S	R561H
			K76T		C101F	M343L		F446I	Y519K	P574L
								F483S	G538V	C580Y
								L492S	R539T	A675V
Hap_3	1	CM07-7	M74I	A220S	T93S	F145I	C350R	P441L	Y493H	E556D	PM2	PM3
			N75E	I356L	H97L	I218F	G353V	P443S	F495S	R561H
			K76T		C101F	M343L		F446I	Y519K	P574L
								F483S	G538V	C580Y
								L492S	R539T	A675V
Hap_4	2	CM07-18, CM07(LZ)-26	M74I	A220S	T93S	F145I	C350R	P441L	Y493H	E556D	PM2	PM3
			N75E	I356L	H97L	I218F	G353V	P443S	F495S	R561H
			K76T		C101F	M343L		F446I	Y519K	P574L
								F483S	G538V	C580Y
								L492S	R539T	A675V
Hap_5	2	CM07-29, CM9N-56	M74I	A220S	T93S	F145I	C350R	P441L	Y493H	E556D	PM2	PM3
			N75E	I356L	H97L	I218F	G353V	P443S	F495S	R561H
			K76T		C101F	M343L		F446I	Y519K	P574L
								F483S	G538V	C580Y
								L492S	R539T	A675V
Hap_6	5	CM07-34, TM-60, TM-74, TM-91, TM-92	M74I	A220S	T93S	F145I	C350R	P441L	Y493H	E556D	PM2	PM3
			N75E	I356L	H97L	I218F	G353V	P443S	F495S	R561H
			K76T		C101F	M343L		F446I	Y519K	P574L
								F483S	G538V	C580Y
								L492S	R539T	A675V
Hap_7	1	CM07-40	M74I	A220S	T93S	F145I	C350R	P441L	Y493H	E556D	PM2	PM3
			N75E	I356L	H97L	I218F	G353V	P443S	F495S	R561H
			K76T		C101F	M343L		F446I	Y519K	P574L
								F483S	G538V	C580Y
								L492S	R539T	A675V
Hap_8	2	CM07(LZ)-25, TM-57	M74I	A220S	T93S	F145I	C350R	P441L	Y493H	E556D	PM2	PM3
			N75E	I356L	H97L	I218F	G353V	P443S	F495S	R561H
			K76T		C101F	M343L		F446I	Y519K	P574L
								F483S	G538V	C580Y
								L492S	R539T	A675V
Hap_9	1	CM08-19	M74I	A220S	T93S	F145I	C350R	P441L	Y493H	E556D	PM2	PM3
			N75E	I356L	H97L	I218F	G353V	P443S	F495S	R561H
			K76T		C101F	M343L		F446I	Y519K	P574L
								F483S	G538V	C580Y
								L492S	R539T	A675V
Hap_10	1	CM08-27	M74I	A220S	T93S	F145I	C350R	P441L	Y493H	E556D	PM2	PM3
			N75E	I356L	H97L	I218F	G353V	P443S	F495S	R561H
			K76T		C101F	M343L		F446I	Y519K	P574L
								F483S	G538V	C580Y
								L492S	R539T	A675V
Hap_11	1	CM08-39	M74I	A220S	T93S	F145I	C350R	P441L	Y493H	E556D	PM2	PM3
			N75E	I356L	H97L	I218F	G353V	P443S	F495S	R561H
			K76T		C101F	M343L		F446I	Y519K	P574L
								F483S	G538V	C580Y
								L492S	R539T	A675V
Hap_12	1	CM9P-1	M74I	A220S	T93S	F145I	C350R	P441L	Y493H	E556D	PM2	PM3
			N75E	I356L	H97L	I218F	G353V	P443S	F495S	R561H
			K76T		C101F	M343L		F446I	Y519K	P574L
								F483S	G538V	C580Y
								L492S	R539T	A675V
Hap_13	1	CM9P-13	M74I	A220S	T93S	F145I	C350R	P441L	Y493H	E556D	PM2	PM3
			N75E	I356L	H97L	I218F	G353V	P443S	F495S	R561H
			K76T		C101F	M343L		F446I	Y519K	P574L
								F483S	G538V	C580Y
								L492S	R539T	A675V
Hap_14:	34	CM9P-15, TC-1, TC-7, TC-9*, TC-10*, TC-11, TC-13*, TC-14, TC-16, TC-17, TC-18, TC-19, TC-20, TC-21, TC-22, TC-27, TC-29, TC-30, TM-48, TM-49, TM-50, TM-51, TM-54, TM-58, TM-61, TM-68, TM-72, TM-75, TM-76, TM-78, TM-81, TM-83, TM-85, TM-88	M74I	A220S	T93S	F145I	C350R	P441L	Y493H	E556D	PM2	PM3
			N75E	I356L	H97L	I218F	G353V	P443S	F495S	R561H
			K76T		C101F	M343L		F446I	Y519K	P574L
								F483S	G538V	C580Y
								L492S	R539T	A675V
Hap_15	3	CM9N-5, TM-65, TM-80	M74I	A220S	T93S	F145I	C350R	P441L	Y493H	E556D	PM2	PM3
			N75E	I356L	H97L	I218F	G353V	P443S	F495S	R561H
			K76T		C101F	M343L		F446I	Y519K	P574L
								F483S	G538V	C580Y
								L492S	R539T	A675V
Hap_16	1	CM9N-22	M74I	A220S	T93S	F145I	C350R	P441L	Y493H	E556D	PM2	PM3
			N75E	I356L	H97L	I218F	G353V	P443S	F495S	R561H
			K76T		C101F	M343L		F446I	Y519K	P574L
								F483S	G538V	C580Y
								L492S	R539T	A675V
Hap_17	1	CM10N-21	M74I	A220S	T93S	F145I	C350R	P441L	Y493H	E556D	PM2	PM3
			N75E	I356L	H97L	I218F	G353V	P443S	F495S	R561H
			K76T		C101F	M343L		F446I	Y519K	P574L
								F483S	G538V	C580Y
								L492S	R539T	A675V
Hap_18	1	CM10N-72	M74I	A220S	T93S	F145I	C350R	P441L	Y493H	E556D	PM2	PM3
			N75E	I356L	H97L	I218F	G353V	P443S	F495S	R561H
			K76T		C101F	M343L		F446I	Y519K	P574L
								F483S	G538V	C580Y
								L492S	R539T	A675V
Hap_19	1	TC-5, TC-15, TM-89	M74I	A220S	T93S	F145I	C350R	P441L	Y493H	E556D	PM2	PM3
			N75E	I356L	H97L	I218F	G353V	P443S	F495S	R561H
			K76T		C101F	M343L		F446I	Y519K	P574L
								F483S	G538V	C580Y
								L492S	R539T	A675V
Hap_20	2	TC-6, TC-26	M74I	A220S	T93S	F145I	C350R	P441L	Y493H	E556D	PM2	PM3
			N75D	I356L	H97L	I218F	G353V	P443S	F495S	R561H
			K76T		C101F	M343L		F446I	Y519K	P574L
								F483S	G538V	C580Y
								L492S	R539T	A675V
Hap_21	2	TC-8, TC-25	M74I	A220S	T93S	F145I	C350R	P441L	Y493H	E556D	PM2	PM3
			N75D	I356L	H97L	I218F	G353V	P443S	F495S	R561H
			K76T		C101F	M343L		F446I	Y519K	P574L
								F483S	G538V	C580Y
								L492S	R539T	A675V
Hap_22	3	TC-5, TC-15, TM-89	M74I	A220S	T93S	F145I	C350R	P441L	Y493H	E556D	PM2	PM3
			N75E	I356L	H97L	I218F	G353V	P443S	F495S	R561H
			K76T		C101F	M343L		F446I	Y519K	P574L
								F483S	G538V	C580Y
								L492S	R539T	A675V
Hap_23	3	TM-53, TM-64, TM-70	M74I	A220S	T93S	F145I	C350R	P441L	Y493H	E556D	PM2	PM3
			N75E	I356L	H97L	I218F	G353V	P443S	F495S	R561H
			K76T		C101F	M343L		F446I	Y519K	P574L
								F483S	G538V	C580Y
								L492S	R539T	A675V
Hap_24	1	TM-59	M74I	A220S	T93S	F145I	C350R	P441L	Y493H	E556D	PM2	PM3
			N75E	I356L	H97L	I218F	G353V	P443S	F495S	R561H
			K76T		C101F	M343L		F446I	Y519K	P574L
								F483S	G538V	C580Y
								L492S	R539T	A675V
Hap_25	1	TM-67	M74I	A220S	T93S	F145I	C350R	P441L	Y493H	E556D	PM2	PM3
			N75E	I356L	H97L	I218F	G353V	P443S	F495S	R561H
			K76T		C101F	M343L		F446I	Y519K	P574L
								F483S	G538V	C580Y
								L492S	R539T	A675V
Hap_26	1	TM-79	M74I	A220S	T93S	F145I	C350R	P441L	Y493H	E556D	PM2	PM3
			N75E	I356L	H97L	I218F	G353V	P443S	F495S	R561H
			K76T		C101F	M343L		F446I	Y519K	P574L
								F483S	G538V	C580Y
								L492S	R539T	A675V
